# Supplementary material for: Association of interleukin-6, ferritin, and lactate dehydrogenase with venous thromboembolism in COVID-19: a systematic review and meta-analysis
Source: BMC Infect Dis. 2024 Mar 16;24:324. doi: 10.1186/s12879-024-09205-3 (PMC10943892; doi:10.1186/s12879-024-09205-3)
Supplement: Supplementary file 1 — Supplementary Material 1. [file 12879_2024_9205_MOESM1_ESM.xlsx]

## Sheet: Sheet1
Supplementary Material：Paper Lists
No.	title	included or excluded reasons
1	Venous Thromboembolism in Patients Discharged after COVID-19 Hospitalization	non-comparative study
2	Incidence of symptomatic venous thromboembolism following hospitalization for coronavirus disease 2019: Prospective results from a multi-center study	non-comparative study
3	Updated hospital associated venous thromboembolism outcomes with 90-days follow-up after hospitalisation for severe COVID-19 in two UK critical care units	non-comparative study
4	No VTE Recurrence After 1-Year Follow-Up of Hospitalized Patients With COVID-19 and a VTE Event A Prospective Study	non-comparative study
5	Incidence of venous thromboembolism in patients with non‑hematological cancer admitted for COVID‑19 at a third‑level hospital in Madrid	non-comparative study
6	Routine screening for pulmonary embolism in COVID‑19 patients at the emergency department: impact of D‑dimer testing followed by CTPA	non-comparative study
7	Presenting Characteristics, Treatment Patterns, and Outcomes among Patients with Venous Thromboembolism during Hospitalization for COVID-19	non-comparative study
8	Long-­term follow-­up of patients with venous thromboembolism and COVID-­19: Analysis of risk factors for death and major bleeding	non-comparative study
9	Incidence of venous thromboembolism in hospitalized patients with COVID-19	no available settings of comparison between VTE and non-VTE in COVID-19 infection
10	VTE in ICU Patients With COVID-19	no available settings of comparison between VTE and non-VTE in COVID-19 infection
11	High incidence of venous thromboembolic events in anticoagulated severe COVID-19 patients	no available settings of comparison between VTE and non-VTE in COVID-19 infection
12	Confirmation of the high cumulative incidence of thrombotic complications in critically ill ICU patients with COVID-19: An updated analysis	non-comparative study
13	Pulmonary embolism in patients with COVID-19 and Ddimer diagnostic value: A retrospective study	no available data to extract
14	Thrombosis, Bleeding, and the Observational Effect of Early Therapeutic Anticoagulation on Survival in Critically Ill Patients With COVID-19	included
15	Thrombosis and hemorrhage experienced by hospitalized children with SARS-CoV-2 infection orMIS-C: Results of the PICNIC registry	non-comparative study
16	Enoxaparin for thromboprophylaxis in hospitalized COVID-­19 patients: The X-­COVID-­19 Randomized Trial	non-comparative study
17	Incidence of deep vein thrombosis among non-ICU patients hospitalized for COVID-19 despite pharmacological thromboprophylaxis	no available data to extract
18	Significant increase in the incidence of high-risk pulmonary embolism during the COVID-19 shutdown: The pandemic response causes serious collateral consequences	no available data to extract
19	Incidence of asymptomatic deep vein thrombosis in patients with COVID-19 pneumonia and elevated D-dimer levels☆	included
20	Deep Vein Thrombosis in Hospitalized Patients With COVID-19 in Wuhan, China	no available data to extract
21	Hospitalized COVID-19 Patients and Venous Thromboembolism A Perfect Storm	non-original study
22	Comparison of Venous Thromboembolism Risks Between COVID-19 Pneumonia and CommunityAcquired Pneumonia Patients	no available settings of comparison between VTE and non-VTE in COVID-19 infection
23	Computed tomography characterization and outcome evaluation of COVID-19 pneumonia complicated by venous thromboembolism	included
24	Venous and arterial thromboembolic complications in COVID-19 patients admitted to an academic hospital in Milan, Italy	no available settings of comparison between VTE and non-VTE in COVID-19 infection
25	Pulmonary Arterial Thrombosis in COVID-19 With Fatal Outcome: Results From a Prospective, Single-Center, Clinicopathologic Case Series	non-comparative study
26	Autopsy Findings and Venous Thromboembolism in Patients With COVID-19 A Prospective Cohort Study	non-comparative study
27	Dying with SARS-CoV-2 infection—an autopsy study of the first consecutive 80 cases in Hamburg, Germany	non-comparative study
28	Analysis of cardiopulmonary findings in COVID-19 fatalities: High incidence of pulmonary artery thrombi and acute suppurative bronchopneumonia	non-comparative study
29	Incidence of thrombotic complications in critically ill ICU patients with COVID-19	non-comparative study
30	A retrospective review of CT pulmonary angiogram confirmed pulmonary emboli in COVID-19 patients admitted to Groote Schuur Hospital, Cape Town	no available data to extract
31	Prevalence of pulmonary embolism in patients with COVID-19 pneumonia and high D-dimer values: A prospective study	included
32	Radiological Determinants of Thromboembolic Events in COVID-19 Pneumonia: A Retrospective Study	non-comparative study
33	Pulmonary thromboembolic disease in COVID-19 patients on CT pulmonary angiography – Prevalence, pattern of disease and relationship to D-dimer	non-comparative study
34	Characteristics of Acute Pulmonary Embolism in Patients With COVID-19 Associated Pneumonia From the City of Wuhan	no available data to extract
35	Pulmonary embolism in hospitalised patients with COVID-19	no available data to extract
36	Real-World Analysis of Thromboembolic Events and Mortality of COVID-19 Outpatients in the United States	no available data to extract
37	Prevalence of thromboembolic events and status of prophylactic anticoagulant therapy in hospitalized patients with COVID-19 in Japan	included
38	Deep vein thrombosis in hospitalized patients with coronavirus disease 2019	no available data to extract
39	Incidence ofvenous thromboembolism in coronavirus disease 2019: An experience from a single large academic center	no available data to extract
40	Clinical and laboratory characteristics of patients with novel coronavirus disease-2019 infection and deep venous thrombosis	no available data to extract
41	Upper extremity deep vein thrombosis in COVID-19: Incidence and correlated risk factors in a cohort of non-ICU patients	no available data to extract
42	Pulmonary Embolism in Hospitalized Patients with COVID-19: A Multicenter Study	included
43	Deep vein thrombosis and pulmonary embolism among hospitalized coronavirus disease 2019epositive patients predicted for higher mortality and prolonged intensive care unit and hospital stays in a multisite healthcare system	included
44	Incidence of deep venous thrombosis in COVID-19 hospitalized patients during the first peak of the Italian outbreak	no available data to extract
45	Pulmonary embolism in COVID-19 patients: a Frenchmulticentre cohort study	no available data to extract
46	Pulmonary embolism or thrombosis in ARDS COVID-19 patients: A French monocenter retrospective study	no available data to extract
47	High risk of thrombosis in patients with severe SARS‑CoV‑2 infection: a multicenter prospective cohort study	no available settings of comparison between VTE and non-VTE in COVID-19 infection
48	COVID-19 infection and its impact on case-fatality in patients with pulmonary embolism	no available data to extract
49	Mortality and Pulmonary Embolism in Acute Respiratory Distress Syndrome From COVID-19 vs. Non-COVID-19	no available settings of comparison between VTE and non-VTE in COVID-19 infection
50	Effect of prone positioning on oxygenation and static respiratory system compliance in COVID‑19 ARDS vs. non‑COVID ARDS	no available settings of comparison between VTE and non-VTE in COVID-19 infection
51	Pulmonary Embolism at CT Pulmonary Angiography in Patients with COVID-19	no available data to extract
52	COVID-19 and coagulation: bleeding and thrombotic manifestations of SARS-CoV-2 infection	no available settings of comparison between VTE and non-VTE in COVID-19 infection
53	Incidence of thromboembolic complications in hospitalized COVID-19 patients in a medical ward in Japan A single-center retrospective and prospective observational study	no available settings of comparison between VTE and non-VTE in COVID-19 infection
54	Registry of Arterial and Venous Thromboembolic Complications in Patients With COVID-19	no available settings of comparison between VTE and non-VTE in COVID-19 infection
55	The current status of thrombosis and anticoagulation therapy in patients with COVID-19 in Japan: From the CLOT-COVID study	non-comparative study
56	Influence of sex on development of thrombosis in patients with COVID-19: From the CLOT-COVID study	no available settings of comparison between VTE and non-VTE in COVID-19 infection
57	D-Dimer Values and Venous Thromboembolism in Patients With COVID-19 in Japan	no available settings of comparison between VTE and non-VTE in COVID-19 infection
58	Estimation of Admission D-dimer Cut-off Value to Predict Venous Thrombotic Events in Hospitalized COVID-19 Patients: Analysis of the SEMI-COVID-19 Registry	no available settings of comparison between VTE and non-VTE in COVID-19 infection
59	Clinical characteristics and risk factors for symptomatic venous thromboembolism in hospitalized COVID-­19 patients: A multicenter retrospective study	no available data to extract
60	Full Characterization of Thrombotic Events in All Hospitalized COVID-19 Patients in a Spanish Tertiary Hospital during the First 18 Months of the Pandemic	non-comparative study
61	Racial Disparities in the Risk for Thromboembolic Events in COVID-19 Patients during the Height of the SARS-CoV-2 Pandemic and Impact on Outcomes	no available data to extract
62	Sex-­, Race-­ and Ethnicity-­Based Differences in Thromboembolic Events Among Adults Hospitalized With COVID-­19	non-comparative study
63	Thromboembolic Rates Are Similar Between Intensive Care Unit and Nonintensive Care Unit Hospitalized Patients With Severe Acute Respiratory Syndrome Coronavirus 2 (SARS-CoV-2): A Retrospective Cohort Study	non-comparative study
64	D-dimer at hospital admission for COVID-19 are associated with in-hospital mortality, independent of venous thromboembolism: Insights from a French multicenter cohort study	non-comparative study
65	Influence of obesity on incidence of thrombosis and disease severity in patients with COVID-19: From the CLOT-COVID study	non-comparative study
66	Thrombotic and bleeding complications in patients with chronic lymphocytic leukemia and severe COVID‑19: a study of ERIC, the European Research Initiative on CLL	non-comparative study
67	Arterial and Venous Thrombosis Complicated in COVID-19: A Retrospective Single Center Analysis in Japan	included
68	Clinical characteristics of acute lower extremity deep venous thrombosis diagnosed by duplex in patients hospitalized for coronavirus disease 2019	no available data to extract
69	Low versus high dose anticoagulation in patients with Coronavirus 2019 pneumonia at the time of admission to critical care units: A multicenter retrospective cohort study in the Beaumont healthcare system	no available settings of comparison between VTE and non-VTE in COVID-19 infection
70	Acute thrombotic manifestations of coronavirus disease 2019 infection: Experience at a large New York City health care system	non-comparative study
71	Increased prevalence of deep vein thrombosis and mortality in patients with Covid-19 at a referral center in Brazil	no available settings of comparison between VTE and non-VTE in COVID-19 infection
72	Erhöhtes Risiko für tiefe Beinvenenthrombosen bei Intensivpatienten mit CoViD-19Infektion? – Erste Daten	not in English
73	Mortality and Change in the Prevalence of Deep Vein Thrombosis Associated With SARS-CoV-2 P.1 Variant	non-comparative study
74	Prevalence of asymptomatic deep vein thrombosis in patients hospitalized with SARS‑CoV‑2 pneumonia: a cross‑sectional study	no available settings of comparison between VTE and non-VTE in COVID-19 infection
75	Characteristics of Venous Thromboembolism in COVID-19 Patients: A Multicenter Experience from Northern Italy	non-comparative study
76	Deep vein thrombosis in noncritically ill patients with coronavirus disease 2019 pneumonia: deep vein thrombosis in nonintensive care unit patients	non-comparative study
77	DVT incidence and risk factors in critically ill patients with COVID‑19	no available data to extract
78	Analysis of Risk Factors for Thromboembolic Events in 88 Patients with COVID-19 Pneumonia in Wuhan, China: A Retrospective Descriptive Report	no available data to extract
79	Screening for asymptomatic deep vein thrombosis in COVID‑19 patients admitted to the medical ward: a cross‑sectional study	no available settings of comparison between VTE and non-VTE in COVID-19 infection
80	Point of care ultrasound screening for deep vein thrombosis in critically ill COVID-19 patients, an observational study	included
81	Thrombosis and Bleeding After Implementation of an Intermediate-Dose Prophylactic Anticoagulation Protocol in ICU Patients With COVID-19: A Multicenter Screening Study	non-comparative study
82	Venous thrombo-embolism (VTE) frequency related to anticoagulation dose given to patients admitted to the intensive care unit due to COVID-19	non-comparative study
83	Effect of Intermediate-Dose vs Standard-Dose Prophylactic Anticoagulation on Thrombotic Events, Extracorporeal Membrane Oxygenation Treatment, or Mortality Among Patients With COVID-19 Admitted to the Intensive Care Unit The INSPIRATION Randomized Clinical Trial	no available settings of comparison between VTE and non-VTE in COVID-19 infection
84	Efficacy and Safety of Therapeutic-Dose Heparin vs Standard Prophylactic or Intermediate-Dose Heparins for Thromboprophylaxis in High-risk Hospitalized Patients With COVID-19 The HEP-COVID Randomized Clinical Trial	no available settings of comparison between VTE and non-VTE in COVID-19 infection
85	Intermediate vs Standard-dose Prophylactic Anticoagulation in Patients with COVID-19 Admitted to ICU: Ninety-day Results from the INSPIRATION Trial	no available settings of comparison between VTE and non-VTE in COVID-19 infection
86	Atorvastatin versus placebo in patients with covid-19 in intensive care: randomized controlled trial	no available settings of comparison between VTE and non-VTE in COVID-19 infection
87	Intermediate versus standard-dose prophylactic anticoagulation and statin therapy versus placebo in critically-ill patients with COVID-19: Rationale and design of the INSPIRATION/INSPIRATION-S studies	no available settings of comparison between VTE and non-VTE in COVID-19 infection
88	Standard prophylactic versus intermediate dose enoxaparin in adults with severe COVID-­19: A multi-­center, open-­label, randomized controlled trial	no available settings of comparison between VTE and non-VTE in COVID-19 infection
89	A comparison of three thromboprophylaxis regimens in critically ill COVID-19 patients: An analysis of real-world data	no available settings of comparison between VTE and non-VTE in COVID-19 infection
90	Comparison between standard Vs. Escalated dose venous thromboembolism (VTE) prophylaxis in critically ill patients with COVID-19: A two centers, observational study	no available settings of comparison between VTE and non-VTE in COVID-19 infection
91	Venous thromboembolism in critically Ill patients with COVID-19: Results of a screening study for deep vein thrombosis	non-comparative study
92	Therapeutic anticoagulation to prevent thrombosis, coagulopathy, and mortality in severe COVID-­19: The Swiss COVID-­HEP randomized clinical trial	no available settings of comparison between VTE and non-VTE in COVID-19 infection
93	Thromboprophylaxis in COVID-­19: Weight and severity adjusted intensified dosing	no available settings of comparison between VTE and non-VTE in COVID-19 infection
94	Asymptomatic deep vein thromboses in prolonged hospitalized COVID-19 patients	no available data to extract
95	The Incidence of Venous Thromboembolism in Critically Ill Patients with SARS-CoV-2 Infection Compared with Critically Ill Influenza and Community-Acquired Pneumonia Patients: A Retrospective Chart Review	no available settings of comparison between VTE and non-VTE in COVID-19 infection
96	Incidence and risk factors for venous and arterial thromboses in hospitalized patients with coronavirus disease 2019: data on 4014 patients from a tertiary center registry	non-comparative study
97	Association of Early Aspirin Use With In-Hospital Mortality in Patients With Moderate COVID-19	review
98	Effect of Antithrombotic Therapy on Clinical Outcomes in Outpatients With Clinically Stable Symptomatic COVID-19 The ACTIV-4B Randomized Clinical Trial	no available settings of comparison between VTE and non-VTE in COVID-19 infection
99	Упреждающая противовоспалительная и антикоагулянтная терапия в лечении продвинутых стадий новой коронавирусной инфекции (COVID-19). Разбор клинических случаев и дизайн исследования: КОЛхицин прОтив Руксолитиниба И секукинумаба в оТкрытом проспективном рандомизируемом исследовании у пациентов с COVID-19 (КОЛОРИТ)	not in English
100	Comparison of vaccine-induced thrombotic events between ChAdOx1 nCoV-19 and Ad26.COV.2.S vaccines	review
101	Retrospective review COVID-19 vaccine induced thrombotic thrombocytopenia and cerebral venous thrombosis-what can we learn from the immune response	review
102	Persistence of Ad26.COV2.S-associated vaccine-induced immune thrombotic thrombocytopenia (VITT) and specific detection of VITT antibodies	review
103	Delayed headache after COVID-19 vaccination: a red flag for vaccine induced cerebral venous thrombosis	review
104	Cerebral venous thrombosis after vaccination against COVID-19 in the UK: a multicentre cohort study	review
105	Risk of thrombocytopenia and thromboembolism after covid-19 vaccination and SARS-CoV-2 positive testing: self-controlled case series study	review
106	Association of COVID-19 vaccines ChAdOx1 and BNT162b2 with major venous, arterial, or thrombocytopenic events: A populationbased cohort study of 46 million adults in England	review
107	First dose ChAdOx1 and BNT162b2 COVID-19 vaccinations and cerebral venous sinus thrombosis: A pooled self-controlled case series study of 11.6 million individuals in England, Scotland, and Wales	review
108	Age-Stratified Risk ofCerebral Venous Sinus Thrombosis After SARS-CoV-2 Vaccination	review
109	Cardiovascular, neurological, and pulmonary events following vaccination with the BNT162b2, ChAdOx1 nCoV-19, and Ad26.COV2.S vaccines: An analysis of European data	review
110	Blood clots and bleeding events following BNT162b2 and ChAdOx1 nCoV-19 vaccine: An analysis of European data	review
111	Arterial events, venous thromboembolism, thrombocytopenia, and bleeding after vaccination with Oxford-AstraZeneca ChAdOx1-S in Denmark and Norway: population based cohort study	review
112	Association of AZD1222 and BNT162b2 COVID-19 Vaccination With Thromboembolic and Thrombocytopenic Events in Frontline Personnel A Retrospective Cohort Study	review
113	Analysis of Thromboembolic and Thrombocytopenic Events After the AZD1222, BNT162b2, and MRNA-1273 COVID-19 Vaccines in 3 Nordic Countries	review
114	First-dose ChAdOx1 and BNT162b2 COVID-19 vaccines and thrombocytopenic, thromboembolic and hemorrhagic events in Scotland	review
115	Second-dose ChAdOx1 and BNT162b2 COVID-19 vaccines and thrombocytopenic, thromboembolic and hemorrhagic events in Scotland	review
116	Risk for Myocardial Infarction, Stroke, and Pulmonary Embolism Following COVID-19 Vaccines in Adults Younger Than 75 Years in France	review
117	Venous Thromboembolism Following Two Doses of COVID-19 mRNA Vaccines in the US Population, 2020–2022	review
118	Thromboembolic events and hemorrhagic stroke after mRNA (BNT162b2) and inactivated (CoronaVac) covid19 vaccination: A self-controlled case series study	review
119	Characteristics and Outcomes of Patients With Cerebral Venous Sinus Thrombosis in SARS-CoV-2 Vaccine–Induced Immune Thrombotic Thrombocytopenia	review
120	Association of COVID-19 With Major Arterial and Venous Thrombotic Diseases: A PopulationWide Cohort Study of 48 Million Adults in England and Wales	no available settings of comparison between VTE and non-VTE in COVID-19 infection
121	Association ofCOVID-19 vs Influenza With Risk of Arterial and Venous Thrombotic Events Among Hospitalized Patients	no available settings of comparison between VTE and non-VTE in COVID-19 infection
122	COVID-19 is associated with higher risk of venous thrombosis, but not arterial thrombosis, compared with influenza: Insights from a large US cohort	no available settings of comparison between VTE and non-VTE in COVID-19 infection
123	Low Incidence of Symptomatic Thrombotic Events in Adult Patients Hospitalized with Coronavirus 19: A Retrospective Cohort Study	no available data to extract
124	Thrombotic events following Covid-19 vaccines compared to Influenza vaccines	review
125	Cerebral Venous Sinus Thrombosis in the U.S. Population, After Adenovirus-Based SARS-CoV-2 Vaccination, and After COVID-19	review
126	Cerebral Venous Sinus Thrombosis is not Significantly Linked to COVID-19 Vaccines or Non-COVID Vaccines in a Large Multi-State Health System	review
127	Risks of deep vein thrombosis, pulmonary embolism, and bleeding after covid-19: nationwide self-controlled cases series and matched cohort study	non-comparative study
128	COVID-19 and Venous Thromboembolism in Intensive Care or Medical Ward	no available settings of comparison between VTE and non-VTE in COVID-19 infection
129	Pulmonary thrombosis in Covid‑19: before, during and after hospital admission	non-comparative study
130	Incidence and characterization of acute pulmonary embolism in patients with SARSCoV-2 pneumonia: A multicenter Italian experience	included
131	Incidence and Risk Factors of Deep Vein Thrombosis in Hospitalized COVID-19 Patients	included
132	Increased deep vein thrombosis cases during the COVID-19 quarantine	non-comparative study
133	High incidence of venous thrombosis in patients with moderate‑to‑severe COVID‑19	no available data to extract
134	Thrombotic risk in COVID-19: a case series and case–control study	no available data to extract
135	Pulmonary Vascular Thrombosis in COVID-19 Pneumonia	included
136	Acute arterial and deep venous thromboembolism in COVID-19 patients: Risk factors and personalized therapy	non-comparative study
137	Incidence of Venous Thromboembolism in Critically Ill Coronavirus Disease 2019 Patients Receiving Prophylactic Anticoagulation	no available data to extract
138	Late thrombotic complications after SARS-CoV-2 infection in hemodialysis patients	non-comparative study
139	COVID-19-Related Thrombosis in Japan: Final Report of a Questionnaire-Based Survey in 2020	non-comparative study
140	Lower limb deep vein thrombosis in COVID-19 patients admitted to intermediate care respiratory units	non-comparative study
141	Coagulation parameters and venous thromboembolism in patients with and without COVID-19 admitted to the Emergency Department for acute respiratory insufficiency	no available settings of comparison between VTE and non-VTE in COVID-19 infection
142	D-dimer cut-off points and risk of venous thromboembolism in adult hospitalized patients with COVID-19	no available data to extract
143	Risk of venous thromboembolism in a Swedish healthcare system during the COVID-19 pandemic: A retrospective cross-sectional study	no available settings of comparison between VTE and non-VTE in COVID-19 infection
144	Venous thromboembolism and major bleeding in patients with COVID-19: A nationwide population-based cohort study	no available settings of comparison between VTE and non-VTE in COVID-19 infection
145	Venous Thromboembolism in Hospitalized COVID-19 Patients Treated in a Single Academic Center in Mexico: A Case Series Study	non-comparative study
146	Venous thromboembolism (VTE) prevention and diagnosis in COVID-19: Practice patterns and outcomes at 33 hospitals	review
147	Thromboelastography findings in critically ill COVID-19 patients	included
148	Deep vein thrombosis in COVID‑19 patients in general wards: prevalence and association with clinical and laboratory variables	non-comparative study
149	Prevalence of proximal deep vein thrombosis in hospitalized COVID-19 patients	no available data to extract
150	Systematic screening for a proximal DVT in COVID-19 hospitalized patients: Results of a comparative study	no available settings of comparison between VTE and non-VTE in COVID-19 infection
151	Incidence of Deep Venous Thrombosis in Patients With COVID-19 and Pulmonary Embolism	non-comparative study
152	Screening for Deep Vein Thrombosis in Persons With COVID-19 Upon Admission to an Inpatient Rehabilitation Hospital	non-comparative study
153	Venous thrombosis, thromboembolism, biomarkers of inflammation, and coagulation in coronavirus disease 2019	no available data to extract
154	Observational Study of Thrombotic Events in a Random Cohort of Hospitalized COVID-19 Patients at a Community-Based Hospital of New York City During the Beginning of the 2020 Pandemic	no available data to extract
155	Incidence and consequences of systemic arterial thrombotic events in COVID‑19 patients	non-comparative study
156	Children and young adults hospitalized for severe COVID-19 exhibit thrombotic coagulopathy	non-comparative study
157	Incidence of Venous Thromboembolism and Mortality in Patients with Initial Presentation of COVID‑19	non-comparative study
158	Clinical–­radiological correlations in COVID-­19-­related venous thromboembolism: Preliminary results from a multidisciplinary study	no available data to extract
159	Extremely High Incidence of Lower Extremity Deep Venous Thrombosis in 48 Patients With Severe COVID-19 in Wuhan	no available data to extract
160	Venous Thrombosis Among Critically Ill Patients With Coronavirus Disease 2019 (COVID-19)	no available data to extract
161	High Prevalence of Deep Vein Thrombosis in Mechanically Ventilated COVID-19 Patients	non-comparative study
162	Mortalidad de los pacientes covid-19 con complicaciones trombóticas	not in English
163	Management of Acute Limb Ischaemia Due to COVID-19 Induced Arterial Thrombosis: A Multi-Centre Indian Experience	non-comparative study
164	Acute pulmonary embolism in hospitalized patients with SARS‑CoV‑2‑related pneumonia: multicentric experience from Italian endemic area	no available data to extract
165	Embolia polmonare e SARS-CoV-2: analisi delle caratteristiche dei pazienti ricoverati presso un centro nel nord Italia per embolia polmonare associata a COVID-19	not in English
166	The effect of race on composite thrombotic events in patients with COVID-19	non-comparative study
167	Incidence of thrombotic complications and overall survival in hospitalized patients with COVID-19 in the second and first wave	no available settings of comparison between VTE and non-VTE in COVID-19 infection
168	Arterial and venous thromboembolic complications of COVID-19 detected by CT angiogram and venous duplex ultrasound	no available data to extract
169	Acute deep vein thrombosis in COVID 19 hospitalized patients. Risk factors and clinical outcomes	non-comparative study
170	Marked factor V activity elevation in severe COVID-19 is associated with venous thromboembolism	no available settings of comparison between VTE and non-VTE in COVID-19 infection
171	Venous thromboembolism in critically ill patients affected by ARDS related to COVID-19 in Northern-West Italy	non-comparative study
172	Cerebral Venous Thrombosis Associated with COVID-19 Infection: An Observational, Multicenter Study	non-comparative study
173	The Hospitalization Rate of Cerebral Venous Sinus Thrombosis before and during COVID-19 Pandemic Era: A Single-Center Retrospective Cohort Study	no available settings of comparison between VTE and non-VTE in COVID-19 infection
174	Cerebral venous sinus thrombosis associated with SARS-CoV-2; a multinational case series	no available settings of comparison between VTE and non-VTE in COVID-19 infection
175	Risk of symptomatic venous thromboembolism in mild and moderate COVID-19: A comparison of two prospective European cohorts	no available settings of comparison between VTE and non-VTE in COVID-19 infection
176	Incidence and clinical profile of venous thromboembolism in hospitalized COVID-19 patients from Madrid region	no available settings of comparison between VTE and non-VTE in COVID-19 infection
177	Thromboembolic Risk in Hospitalized and Nonhospitalized COVID-19 Patients: A Self-Controlled Case Series Analysis of a Nationwide Cohort	non-comparative study
178	ПУльс-Терапия стероидными гормоНамИ больных с Коронавирусной пневмонией (COVID-19), системным воспалением и риском венозных тромбозов и тромбоэмболий (исследование ПУТНИК)	not in English
179	Is venous thromboembolism a predictable marker in older patients with COVID-19 infection? A single-center observational study	no available data to extract
180	Acute Arterial Thromboembolism in Patients with COVID-19 in the New York City Area	non-comparative study
181	Thromboembolic and bleeding events in intensive care unit patients with COVID-19: results from a Brazilian tertiary hospital	no available data to extract
182	Duplex Ultrasound Screening for Deep and Superficial Vein Thrombosis in COVID-19 Patients	non-comparative study
183	Higher prevalence of pulmonary macrothrombi in SARS-CoV-2 than in influenza A: autopsy results from ‘Spanish ﬂu’ 1918/1919 in Switzerland to Coronavirus disease 2019	no available settings of comparison between VTE and non-VTE in COVID-19 infection
184	Background incidence rates of hospitalisations and emergency department visits for thromboembolic and coagulation disorders in Ontario, Canada for COVID-­19 vaccine safety assessment: a population-­based retrospective observational study	non-comparative study
185	Thromboembolic Events and Role of Point of Care Ultrasound in Hospitalized Covid-19 Patients Needing Intensive Care Unit Admission	included
186	Venous or arterial thrombosis and deaths among COVID-19 cases: a European network cohort study	non-comparative study
187	Pulmonary thromboembolism in hospitalised COVID-19 patients at moderate to high risk by Wells score: a report from Lombardy, Italy	non-comparative study
188	Our findings support inclusion of remote history of VTE in COVID-­19 risk-­prediction scores, and consideration of sex-­specific risk scores.	non-comparative study
189	Detection of Pulmonary Embolism in Returning Travelers with Hypoxemic Pneumonia due to COVID-19 in Reunion Island	no available data to extract
190	Pulmonary embolism and screening for concomitant proximal deep vein thrombosis in noncritically ill hospitalized patients with coronavirus disease 2019	non-comparative study
191	Clinical Outcomes of Pulmonary Embolism in Mexican Patients With COVID-19	no available settings of comparison between VTE and non-VTE in COVID-19 infection
192	Incidence of venous thromboembolism among patients with severe COVID‑19 requiring mechanical ventilation compared to other causes of respiratory failure: a prospective cohort study	no available settings of comparison between VTE and non-VTE in COVID-19 infection
193	Incidence of Cerebral Venous Thrombosis Following SARS-CoV-2 Infection vs mRNA SARS-CoV-2 Vaccination in Singapore	no available settings of comparison between VTE and non-VTE in COVID-19 infection
194	In-hospital fatality and venous thromboembolism during the first and second COVID-19 waves at a center opting for standard-dose thromboprophylaxis	non-comparative study
195	Characteristics of deep vein thrombosis in the critically ill COVID-19 patient – an observational cohort study with Doppler ultrasound measurements	no available data to extract
196	Thromboembolic events in deceased patients with proven SARS-CoV-2 infection: Frequency, characteristics and risk factors	no available data to extract
197	Lung ultrasound findings in hospitalized COVID‑19 patients in relation to venous thromboembolic events: the ECHOVID‑19 study	no available data to extract
198	Low in‑hospital mortality rate in patients with COVID‑19 receiving thromboprophylaxis: data from the multicentre observational START‑COVID Register	no available settings of comparison between VTE and non-VTE in COVID-19 infection
199	Increased Pulmonary Embolism Incidence and Mortality in Patients Subsequently Diagnosed with COVID-19: An Analysis of Health Insurance Claims Data	no available data to extract
200	Higher Intensity Thromboprophylaxis Regimens and Pulmonary Embolism in Critically Ill Coronavirus Disease 2019 Patients	no available data to extract
201	High prevalence of early asymptomatic venous thromboembolism in anticoagulated COVID‑19 patients hospitalized in general wards	included
202	The characteristics and outcomes of critically Ill patients with COVID‑19 who received systemic thrombolysis for presumed pulmonary embolism: an observational study	non-comparative study
203	Antiphospholipid antibodies and vitamin D deficiency in COVID-19 infection with and without venous or arterial thrombosis: A pilot case-control study	non-comparative study
204	Rate of venous thromboembolism in a prospective all‑comers cohort with COVID‑19	no available settings of comparison between VTE and non-VTE in COVID-19 infection
205	Venous thromboembolism and COVID‑19: a single center experience from an academic tertiary referral hospital of Northern Italy	included
